# Supplementary material for: Investigating the Interaction of an Anticancer Nucleolipidic Ru(III) Complex with Human Serum Proteins: A Spectroscopic Study
Source: Molecules. 2023 Mar 20;28(6):2800. doi: 10.3390/molecules28062800 (PMC10055563; doi:10.3390/molecules28062800)
Supplement: Supplementary file 1 [file molecules-28-02800-s001.zip]

Archive with 1 entries (1 files):
- molecules-2256438-supplementary.pdf
